# Supplementary material for: An AIE-active probe acts as novel tool for rapid and accurate quantitative antifungal susceptibility assessment
Source: Front Microbiol. 2025 Mar 27;16:1566846. doi: 10.3389/fmicb.2025.1566846 (PMC11983505; doi:10.3389/fmicb.2025.1566846)
Supplement: Supplementary file 1 [file Table_2.xlsx]

## Sheet: Supplementary Table S2
Supplementary Table S2. The MIC values and phenotypes of 76 clinical strains to four antifungal drugs using both TBP-2-based and BMD methods.
Strain number	AMB				5-FC				FCA				VRC
	TBP-2-based		BMD		TBP-2-based		BMD		TBP-2-based		BMD		TBP-2-based		BMD
	MIC90 (μg/mL)	phenotype	MIC100 (μg/mL)	phenotype	MIC50 (μg/mL)	phenotype	MIC50 (μg/mL)	phenotype	MIC50 (μg/mL)	phenotype	MIC50 (μg/mL)	phenotype	MIC50 (μg/mL)	phenotype	MIC50 (μg/mL)	phenotype
A1	0.25	S	0.25	S	<=0.25	NA	<=0.25	NA	1	S	1	S	0.06	S	0.06	S
A2	0.25	S	0.25	S	<=0.25	NA	<=0.25	NA	1	S	1	S	0.06	S	0.06	S
A3	0.25	S	0.25	S	<=0.25	NA	<=0.25	NA	1	S	1	S	0.06	S	0.06	S
A4	0.25	S	0.25	S	<=0.25	NA	<=0.25	NA	0.5	S	1	S	0.125	S	0.06	S
B1	<=0.125	S	<=0.125	S	<=0.25	NA	<=0.25	NA	2	S	2	S	0.125	S	0.125	S
B2	<=0.125	S	<=0.125	S	<=0.25	NA	<=0.25	NA	2	S	2	S	0.125	S	0.125	S
B3	<=0.125	S	<=0.125	S	<=0.25	NA	<=0.25	NA	2	S	2	S	0.125	S	0.125	S
B4	<=0.125	S	<=0.125	S	<=0.25	NA	<=0.25	NA	4	SDD	2	S	0.06	S	0.125	S
C1	0.25	S	0.25	S	<=0.25	NA	<=0.25	NA	4	SDD	4	SDD	0.125	S	0.125	S
C2	0.25	S	0.25	S	<=0.25	NA	<=0.25	NA	4	SDD	4	SDD	0.125	S	0.125	S
C3	0.25	S	0.25	S	<=0.25	NA	<=0.25	NA	4	SDD	4	SDD	0.125	S	0.125	S
C4	0.25	S	0.25	S	<=0.25	NA	<=0.25	NA	4	SDD	4	SDD	0.125	S	0.125	S
C5	0.25	S	0.25	S	<=0.25	NA	<=0.25	NA	4	SDD	4	SDD	0.25	I	0.125	S
D1	0.25	S	0.25	S	<=0.25	NA	<=0.25	NA	4	SDD	4	SDD	0.25	I	0.25	I
D2	0.25	S	0.25	S	<=0.25	NA	<=0.25	NA	4	SDD	4	SDD	0.25	I	0.25	I
D3	0.25	S	0.25	S	<=0.25	NA	<=0.25	NA	4	SDD	4	SDD	0.25	I	0.25	I
D4	0.25	S	0.25	S	<=0.25	NA	<=0.25	NA	4	SDD	4	SDD	0.25	I	0.25	I
D5	0.25	S	0.25	S	<=0.25	NA	<=0.25	NA	4	SDD	4	SDD	0.25	I	0.25	I
D6	0.25	S	0.25	S	<=0.25	NA	<=0.25	NA	4	SDD	4	SDD	0.25	I	0.25	I
D7	0.25	S	0.25	S	<=0.25	NA	<=0.25	NA	4	SDD	4	SDD	0.5	I	0.25	I
D8	0.25	S	0.25	S	<=0.25	NA	<=0.25	NA	2	S	4	SDD	1	R	0.25	I
E1	0.25	S	0.25	S	<=0.25	NA	<=0.25	NA	4	SDD	4	SDD	0.5	I	0.5	I
E2	0.25	S	0.25	S	<=0.25	NA	<=0.25	NA	4	SDD	4	SDD	0.5	I	0.5	I
E3	0.25	S	0.25	S	<=0.25	NA	<=0.25	NA	4	SDD	4	SDD	0.5	I	0.5	I
E4	0.25	S	0.25	S	<=0.25	NA	<=0.25	NA	4	SDD	4	SDD	0.5	I	0.5	I
E5	0.25	S	0.25	S	<=0.25	NA	<=0.25	NA	4	SDD	4	SDD	0.5	I	0.5	I
E6	0.25	S	0.25	S	<=0.25	NA	<=0.25	NA	4	SDD	4	SDD	0.5	I	0.5	I
E7	0.25	S	0.25	S	<=0.25	NA	<=0.25	NA	4	SDD	4	SDD	0.5	I	0.5	I
E8	0.25	S	0.25	S	<=0.25	NA	<=0.25	NA	4	SDD	4	SDD	0.5	I	0.5	I
E9	0.25	S	0.25	S	<=0.25	NA	<=0.25	NA	4	SDD	4	SDD	0.5	I	0.5	I
E10	0.25	S	0.25	S	<=0.25	NA	<=0.25	NA	4	SDD	4	SDD	0.5	I	0.5	I
E11	0.25	S	0.25	S	<=0.25	NA	<=0.25	NA	4	SDD	4	SDD	0.5	I	0.5	I
E12	0.25	S	0.25	S	<=0.25	NA	<=0.25	NA	8	R	4	SDD	0.5	I	0.5	I
F1	0.25	S	0.25	S	<=0.25	NA	<=0.25	NA	8	R	8	R	0.5	I	0.5	I
F2	0.25	S	0.25	S	<=0.25	NA	<=0.25	NA	8	R	8	R	0.5	I	0.5	I
F3	0.25	S	0.25	S	<=0.25	NA	<=0.25	NA	8	R	8	R	0.5	I	0.5	I
F4	0.25	S	0.25	S	<=0.25	NA	<=0.25	NA	8	R	8	R	0.5	I	0.5	I
F5	0.25	S	0.25	S	<=0.25	NA	<=0.25	NA	8	R	8	R	0.5	I	0.5	I
F6	0.25	S	0.25	S	<=0.25	NA	<=0.25	NA	8	R	8	R	0.5	I	0.5	I
F7	0.25	S	0.25	S	<=0.25	NA	<=0.25	NA	8	R	8	R	0.5	I	0.5	I
F8	0.25	S	0.25	S	<=0.25	NA	<=0.25	NA	8	R	8	R	0.5	I	0.5	I
G1	0.25	S	0.25	S	<=0.25	NA	<=0.25	NA	8	R	8	R	1	R	1	R
G2	0.25	S	0.25	S	<=0.25	NA	<=0.25	NA	8	R	8	R	1	R	1	R
G3	0.25	S	0.25	S	<=0.25	NA	<=0.25	NA	8	R	8	R	1	R	1	R
G4	0.25	S	0.25	S	<=0.25	NA	<=0.25	NA	16	R	8	R	1	R	1	R
G5	0.25	S	0.25	S	<=0.25	NA	<=0.25	NA	16	R	8	R	1	R	1	R
G6	0.25	S	0.25	S	<=0.25	NA	<=0.25	NA	16	R	8	R	2	R	1	R
H1	0.25	S	0.25	S	<=0.25	NA	<=0.25	NA	16	R	16	R	1	R	1	R
H2	0.25	S	0.25	S	<=0.25	NA	<=0.25	NA	16	R	16	R	1	R	1	R
H3	0.25	S	0.25	S	<=0.25	NA	<=0.25	NA	16	R	16	R	1	R	1	R
H4	0.25	S	0.25	S	<=0.25	NA	<=0.25	NA	16	R	16	R	1	R	1	R
H5	0.25	S	0.25	S	<=0.25	NA	<=0.25	NA	8	R	16	R	2	R	1	R
I1	0.25	S	0.25	S	<=0.25	NA	<=0.25	NA	32	R	32	R	8	R	8	R
I2	0.25	S	0.25	S	<=0.25	NA	<=0.25	NA	32	R	32	R	8	R	8	R
I3	0.25	S	0.25	S	<=0.25	NA	<=0.25	NA	32	R	32	R	8	R	8	R
I4	0.25	S	0.25	S	<=0.25	NA	<=0.25	NA	32	R	32	R	8	R	8	R
I5	0.25	S	0.25	S	<=0.25	NA	<=0.25	NA	32	R	32	R	8	R	8	R
I6	0.25	S	0.25	S	<=0.25	NA	<=0.25	NA	64	R	32	R	4	R	8	R
J1	<=0.125	S	<=0.125	S	<=0.25	NA	<=0.25	NA	0.5	S	0.5	S	<=0.03	S	<=0.03	S
J2	<=0.125	S	<=0.125	S	<=0.25	NA	<=0.25	NA	0.5	S	0.5	S	<=0.03	S	<=0.03	S
J3	<=0.125	S	<=0.125	S	<=0.25	NA	<=0.25	NA	0.5	S	0.5	S	<=0.03	S	<=0.03	S
K1	0.25	S	0.25	S	<=0.25	NA	<=0.25	NA	16	R	16	R	2	R	2	R
K2	0.25	S	0.25	S	<=0.25	NA	<=0.25	NA	16	R	16	R	2	R	2	R
K3	0.25	S	0.25	S	<=0.25	NA	<=0.25	NA	16	R	16	R	2	R	2	R
K4	0.25	S	0.25	S	<=0.25	NA	<=0.25	NA	32	R	16	R	2	R	2	R
K5	0.25	S	0.25	S	<=0.25	NA	<=0.25	NA	8	R	16	R	2	R	2	R
K6	0.25	S	0.25	S	<=0.25	NA	<=0.25	NA	16	R	16	R	1	R	2	R
L1	<=0.125	S	<=0.125	S	<=0.25	NA	<=0.25	NA	<=0.25	S	<=0.25	S	<=0.03	S	<=0.03	S
L2	<=0.125	S	<=0.125	S	<=0.25	NA	<=0.25	NA	<=0.25	S	<=0.25	S	<=0.03	S	<=0.03	S
L3	<=0.125	S	<=0.125	S	<=0.25	NA	<=0.25	NA	<=0.25	S	<=0.25	S	<=0.03	S	<=0.03	S
L4	<=0.125	S	<=0.125	S	<=0.25	NA	<=0.25	NA	<=0.25	S	<=0.25	S	<=0.03	S	<=0.03	S
L5	<=0.125	S	<=0.125	S	<=0.25	NA	<=0.25	NA	<=0.25	S	<=0.25	S	<=0.03	S	<=0.03	S
L6	<=0.125	S	<=0.125	S	<=0.25	NA	<=0.25	NA	<=0.25	S	<=0.25	S	<=0.03	S	<=0.03	S
L7	<=0.125	S	<=0.125	S	<=0.25	NA	<=0.25	NA	<=0.25	S	<=0.25	S	<=0.03	S	<=0.03	S
M1	0.25	S	0.25	S	<=0.25	NA	<=0.25	NA	16	R	16	R	4	R	4	R
M2	0.25	S	0.25	S	<=0.25	NA	<=0.25	NA	16	R	16	R	4	R	4	R
AMB, amphotericin B; 5-FC, 5-flucytosine; FCA, fluconazole; VRC, voriconazole; MIC, minimal inhibitory concentrations; S, susceptible; SDD, susceptible dose dependent(for FCA only); I, Intermediate(for FCA only); R, resistant; NA, not applicable.
